# Supplementary material for: Tryptophanhydroxamic Acid-Stabilized Ultrasmall Gold Nanoclusters: Tuning the Selectivity for Metal Ion Sensing
Source: Nanomaterials (Basel). 2024 Feb 27;14(5):434. doi: 10.3390/nano14050434 (PMC10933814; doi:10.3390/nano14050434)
Supplement: Supplementary file 1 [file nanomaterials-14-00434-s001.zip]

Archive with 1 entries (1 files):
- nanomaterials-2874710-supplementary.pdf
